# Supplementary material for: Expression of Trefoil Factor 1 (TFF1) in Cancer: A Tissue Microarray Study Involving 18,878 Tumors
Source: Diagnostics (Basel). 2024 Sep 28;14(19):2157. doi: 10.3390/diagnostics14192157 (PMC11475926; doi:10.3390/diagnostics14192157)
Supplement: Supplementary file 1 [file diagnostics-14-02157-s001.zip › Supplementary Table S1.xlsx]

## Sheet: Tabelle1
	Normal tissue	TFF1 staining level	Cell type staining positive	% TFF1-positive tumors
	Salivary glands	+	Mucinous glands and apical membranes of excretory ducts	0-10
	Gallbladder	+	surface epithelial cells	52
	Urothelium	+	some umbrella cells	5-24
	Respiratory epithelium	+ / ++	Goblet cells in respiratory epithelium and in bronchial glands	0-10
	Breast	+ / ++	Luminal breast epithelial cells	12-73
	Colon	++	Subset of goblet cells	47
	Rectum	++	Selected goblet cells, predominantly at the surface (villi) or the top third of the crypts.	1
	Small intestine	++	Subset of goblet cells	-
	Duodenum	++ / +++	Selected goblet cells, predominantly at the surface (villi) or the top third of the crypts.	-
	Stomach	+++	Epithelial cells but not of the stomach glands	-
	Cerebrum	no detectable staining		-
	Cerebellum	no detectable staining		-
	Thyroid	no detectable staining		3-23
	Parathyroid	no detectable staining		-
	Adrenal gland	no detectable staining		0
	Pituitary gland	no detectable staining		-
	Lung	no detectable staining		0-10
	Esophagus	no detectable staining		2-37
	Liver	no detectable staining		11
	Pancreas	no detectable staining		57
	Kidney	no detectable staining		0-1
	Prostate	no detectable staining		7-19
	Seminal vesicles	no detectable staining		-
	Testis	no detectable staining		0
	Epididymis	no detectable staining		-
	Uterus, myometrium	no detectable staining		-
	Uterus, ectocervix	no detectable staining		-
	Uterus endocervix	no detectable staining		-
	Uterus, endometrium	no detectable staining		0-1
	Fallopian Tube	no detectable staining		-
	Ovary	no detectable staining		0-76
	Placenta early	no detectable staining		-
	Placenta mature	no detectable staining		-
	Amnion	no detectable staining		-
	Chorion	no detectable staining		-
	Epidermis	no detectable staining		0
	Sebaceous glands	no detectable staining		-
	Heart muscle	no detectable staining		-
	Skeletal muscle	no detectable staining		0
	Smooth muscle	no detectable staining		-
	Vessel walls	no detectable staining		0
	Fat	no detectable staining		0
	Stroma	no detectable staining		0 (GIST)
	Endothelium	no detectable staining		-
	Bone marrow	no detectable staining		-
	Lymph node	no detectable staining		0
	Spleen	no detectable staining		-
	Thymus	no detectable staining		-
	Tonsil	no detectable staining		0
